# Supplementary material for: Brn3b regulates the formation of fear-related midbrain circuits and defensive responses to visual threat
Source: PLoS Biol. 2023 Nov 20;21(11):e3002386. doi: 10.1371/journal.pbio.3002386 (PMC10695396; doi:10.1371/journal.pbio.3002386)
Supplement: S1 Table — RNA seq was conducted with 3 controls and 4 Brn3b mutants. Table displays total reads, the percentage of unique reads, the percentage of unmapped reads, and the percentage of coding UTR. (XLSX) [file pbio.3002386.s012.xlsx]

## Sheet: Supplementary Table 1
S1 Table. RNA-Seq alignment metrics
	Total Reads	% unique reads	% unmapped reads	% coding UTR
Control #1	43362388	76.93	8.9	64.24
Control #2	69314556	77.64	7.77	70.32
Control #2	49643192	76.94	8.84	63.26
cKO #1	52125228	77.18	9.33	61.99
cKO #2	106711962	85.91	4.51	68.57
cKO #3	73575994	75.26	9.76	64.12
cKO #4	135597788	86.47	4	69.4
RNA seq was conducted with 3 controls and 4 Brn3b mutants.
Table displays total reads, the percentage of unique reads, the percentage of unmapped reads
and the percentage of coding UTR.
