# Supplementary material for: Brn3b regulates the formation of fear-related midbrain circuits and defensive responses to visual threat
Source: PLoS Biol. 2023 Nov 20;21(11):e3002386. doi: 10.1371/journal.pbio.3002386 (PMC10695396; doi:10.1371/journal.pbio.3002386)
Supplement: S2 Table — (XLSX) [file pbio.3002386.s013.xlsx]

## Sheet: Supplementary Table 2
S2 Table. The list of top 50 significantly downregulated genes in mutants.
Gene	log2FoldChange	pvalue	padj	Symbol
ENSMUSG00000025400.11	-3.01852	1.37454e-08	0.000131206	Tac2
ENSMUSG00000087632.1	-2.30158	6.40607e-05	0.00926502	Gm6058
ENSMUSG00000031688.4	-2.15811	6.33121e-45	1.20869e-40	Brn3b
ENSMUSG00000104205.1	-1.87397	0.000427444	0.0202197	Gm37396
ENSMUSG00000107234.1	-1.86589	0.000791449	0.0262828	Gm43371
ENSMUSG00000070570.5	-1.8016	0.000655672	0.0246474	Slc17a7
ENSMUSG00000091117.1	-1.79985	0.00131255	0.0321215	Gm9064
ENSMUSG00000020660.6	-1.79513	0.000698945	0.0254648	Pomc
ENSMUSG00000108581.1	-1.78876	0.00170671	0.0348298	Gm44896
ENSMUSG00000096974.2	-1.7751	0.000795738	0.0262828	Gm26881
ENSMUSG00000091288.1	-1.76636	0.00255585	0.0394134	Gm17075
ENSMUSG00000106637.1	-1.75558	0.00173323	0.0349259	Gm42455
ENSMUSG00000104562.1	-1.75107	4.35721e-05	0.00795197	Gm42767
ENSMUSG00000100071.1	-1.70836	0.000961033	0.0284451	Gm28707
ENSMUSG00000106332.1	-1.69869	0.00152096	0.0335297	Gm43506
ENSMUSG00000066975.12	-1.69582	6.40463e-05	0.00926502	Cryba4
ENSMUSG00000103882.1	-1.67848	0.00091679	0.02775	Gm37452
ENSMUSG00000083153.1	-1.65766	0.00179199	0.0351985	Gm12459
ENSMUSG00000077575.1	-1.65231	0.00304235	0.0418512	Gm24888
ENSMUSG00000105990.1	-1.64178	0.00143798	0.0331284	Gm43307
ENSMUSG00000103803.1	-1.60852	0.0047937	0.0491232	Gm37064
ENSMUSG00000104631.1	-1.60668	0.0032196	0.0429227	Gm43774
ENSMUSG00000112576.1	-1.59447	0.0014194	0.0331269	AC121805.2
ENSMUSG00000113984.1	-1.58851	0.000356778	0.0185481	AC131743.7
ENSMUSG00000006378.14	-1.58813	2.01722e-07	0.000350097	Gcat
ENSMUSG00000107136.1	-1.57953	0.00218805	0.0373133	Gm42466
ENSMUSG00000109693.1	-1.57158	0.00124089	0.0313885	Gm45483
ENSMUSG00000049988.4	-1.56738	0.00167388	0.0346595	Lrrc25
ENSMUSG00000112448.1	-1.55659	0.000610104	0.0239039	AC130661.1
ENSMUSG00000081487.1	-1.54374	0.0010826	0.0298503	Gm13689
ENSMUSG00000085229.1	-1.53404	0.000331465	0.0179263	Gm11672
ENSMUSG00000106469.1	-1.51926	0.00486199	0.0491918	C030015E24Rik
ENSMUSG00000044243.3	-1.51346	0.00218442	0.0373133	Bhlha9
ENSMUSG00000112730.1	-1.51295	0.00073262	0.0256934	AC155834.1
ENSMUSG00000106063.1	-1.49239	0.000520347	0.0221246	C030032O16Rik
ENSMUSG00000098449.1	-1.49167	0.000254164	0.0166263	Gm7467
ENSMUSG00000019102.10	-1.47793	0.00171154	0.0348298	Aldh3a1
ENSMUSG00000107865.1	-1.47426	0.00027275	0.0167821	Gm44417
ENSMUSG00000085771.1	-1.46794	0.00379415	0.0456151	C230066G23Rik
ENSMUSG00000106408.1	-1.45944	9.76072e-05	0.0111098	Gm43321
ENSMUSG00000105717.1	-1.45937	0.00082491	0.0267829	Gm43465
ENSMUSG00000075602.10	-1.45826	0.000231401	0.016182	Ly6a
ENSMUSG00000108421.1	-1.45804	0.00346995	0.043849	Gm44718
ENSMUSG00000102728.1	-1.45721	0.00320797	0.0428574	Gm37934
ENSMUSG00000103546.1	-1.45653	4.66245e-06	0.00249909	Gm37666
ENSMUSG00000105683.1	-1.44675	0.00488125	0.0491918	Gm43487
ENSMUSG00000081413.3	-1.43748	0.000611025	0.0239039	Uqcrh-ps2
ENSMUSG00000016252.7	-1.43586	0.000731534	0.0256934	Atp5e
ENSMUSG00000097464.1	-1.40984	0.00442106	0.047766	Gm26736
ENSMUSG00000059355.13	-1.4046	0.000352566	0.0185481	Wdr83os
