# Supplementary material for: Brn3b regulates the formation of fear-related midbrain circuits and defensive responses to visual threat
Source: PLoS Biol. 2023 Nov 20;21(11):e3002386. doi: 10.1371/journal.pbio.3002386 (PMC10695396; doi:10.1371/journal.pbio.3002386)
Supplement: S3 Table — (XLSX) [file pbio.3002386.s014.xlsx]

## Sheet: Supplementary Table 3
S3 Table. The list of top 50 significantly upregulated genes in mutants.
Gene	log2FoldChange	pvalue	padj	Symbol
ENSMUSG00000101439.1	3.67412	4.78832e-05	0.00803819	Gm336
ENSMUSG00000106099.1	3.45808	0.00158971	0.034221	Gm42664
ENSMUSG00000103435.1	3.33747	5.61969e-05	0.00873457	Gm36992
ENSMUSG00000114147.1	3.30129	0.000192501	0.0150188	AC134468.3
ENSMUSG00000109836.1	3.24546	0.000305206	0.0170942	Gm45884
ENSMUSG00000084911.1	3.24088	0.000233023	0.0162143	Gm16185
ENSMUSG00000034732.4	3.1533	0.00272428	0.0402657	Pabpc5
ENSMUSG00000101450.1	3.15256	1.86766e-07	0.000350097	Gm28941
ENSMUSG00000019913.4	3.11732	8.52784e-07	0.00108537	Sim1
ENSMUSG00000029155.16	3.02	4.75968e-05	0.00803819	Spata18
ENSMUSG00000024298.14	2.97614	0.00028676	0.0169883	Zfp871
ENSMUSG00000109725.1	2.95152	9.52137e-05	0.0111098	Gm45265
ENSMUSG00000109847.1	2.9515	2.39553e-08	0.000152443	Gm45278
ENSMUSG00000103804.1	2.9162	3.58326e-05	0.00720085	Gm37062
ENSMUSG00000081232.3	2.89266	3.41795e-06	0.00214709	Gm14373
ENSMUSG00000101372.1	2.89048	7.09676e-05	0.00977636	Gm19028
ENSMUSG00000092094.5	2.87682	1.64459e-07	0.000350097	Zfp804b
ENSMUSG00000108993.1	2.87021	6.47973e-05	0.0093011	Gm44846
ENSMUSG00000074925.3	2.76091	0.00201557	0.0360969	Ptar1
ENSMUSG00000083554.1	2.73406	0.000905636	0.0276449	Gm6645
ENSMUSG00000103047.1	2.7177	2.25665e-06	0.00189269	Gm37310
ENSMUSG00000007653.12	2.66544	0.00129614	0.0320527	Gabrb2
ENSMUSG00000075470.1	2.66081	0.000488797	0.0214019	Alg10b
ENSMUSG00000051951.5	2.65829	0.000768703	0.0260004	Xkr4
ENSMUSG00000083116.1	2.64173	0.0016238	0.0343417	Gm13410
ENSMUSG00000094410.7	2.63768	7.60256e-06	0.00322535	Gm38394
ENSMUSG00000087179.8	2.58796	0.00117307	0.0306781	Gm14230
ENSMUSG00000073016.3	2.56206	1.0996e-06	0.00131203	Uprt
ENSMUSG00000101799.1	2.55669	5.84202e-06	0.00272595	9330175M20Rik
ENSMUSG00000039704.6	2.54391	0.00122242	0.0313251	Lmbrd2
ENSMUSG00000023845.6	2.54054	0.000807283	0.0264409	Lnpep
ENSMUSG00000081739.3	2.50995	0.00109134	0.0299446	Mdm4-ps
ENSMUSG00000072294.4	2.50927	0.000981613	0.0287121	Klf12
ENSMUSG00000036760.6	2.50302	1.67862e-07	0.000350097	Kcnk9
ENSMUSG00000034218.15	2.50133	0.000862152	0.0270737	Atm
ENSMUSG00000090260.1	2.49873	0.000863646	0.0270737	2810442N19Rik
ENSMUSG00000105572.1	2.48164	0.00352647	0.0441178	Gm43300
ENSMUSG00000085173.1	2.48028	0.000561941	0.023065	Gm2869
ENSMUSG00000031433.15	2.44814	1.7353e-07	0.000350097	Rbm41
ENSMUSG00000092985.1	2.44203	0.00382882	0.0457166	Mir378b
ENSMUSG00000027171.10	2.43853	2.30118e-05	0.0055206	Prrg4
ENSMUSG00000081179.1	2.43543	0.00232394	0.0379926	Gm13136
ENSMUSG00000036304.13	2.41757	5.62753e-05	0.00873457	Zdhhc23
ENSMUSG00000093560.2	2.41627	0.00150027	0.0333042	Gm6695
ENSMUSG00000112964.1	2.41405	0.00226805	0.0376189	CT009718.1
ENSMUSG00000091562.3	2.41338	0.00129282	0.032039	Crybg3
ENSMUSG00000031010.17	2.41112	0.000746196	0.025729	Usp9x
ENSMUSG00000105137.1	2.41081	0.00328133	0.0430434	Gm42869
ENSMUSG00000109326.1	2.39794	7.82483e-06	0.00323878	Gm9165
ENSMUSG00000109488.1	2.37992	4.71255e-06	0.00249909	Gm6828
