# Supplementary material for: Brn3b regulates the formation of fear-related midbrain circuits and defensive responses to visual threat
Source: PLoS Biol. 2023 Nov 20;21(11):e3002386. doi: 10.1371/journal.pbio.3002386 (PMC10695396; doi:10.1371/journal.pbio.3002386)
Supplement: S1 Data — (XLSX) [file pbio.3002386.s015.xlsx]

## Sheet: Fig 2
Fig 2D
AP-labeled LP area, normalized to the average control value (n = 5 mice/ group)
	control	cKO
	0.97646	0.370532
	1.02005	0.492589
	0.967742	0.536181
	1.04621	0.605929
	0.989538	0.601569

## Sheet: Fig 3
Fig 3I
number of cleaved caspase-3+ cells/ mm2 (n = 5 mice/ group)
	control	cKO
	40.448	67.83
	48.802	51.158
	22.598	58.298
	26.168	57.12
	40.448	48.802
Fig 3J
number of cleaved caspase-3+ cells/ section (n = 5 mice/ group)
distance from pia (mm)	control					cKO
100	0.67	0.33	0.33	0	0	0	0.33	0.33	0	0.33
200	1.67	2.33	1.67	0.33	3	4.33	3.33	4.67	5	1.67
300	2.67	3.33	0.67	2.67	2	6.33	3.33	4.33	3.33	4.67
400	3.33	4	1.33	1.33	1.67	2.33	2.67	2.67	3	2.33
500	1.33	3.67	1.67	1	2	3.67	3.33	1.67	2.67	3
600	0.33	0	0.67	1.67	1.33	2.33	1	1.33	1.33	1.33
700	0.67	0	0	0.33	0.67	0	0.33	1.33	0.67	0.33
800	0.67	0	0	0	0.67	0	0	0	0	0

## Sheet: Fig 4
Fig 4B
TPM values of Brn3b and Tac2 (n = 3 mice for control and 4 mice for cKO)
Brn3b				Tac2
	control	cKO			control	cKO
	23.4315	5.15365			4.15436	0.587456
	23.9015	5.89252			4.65483	0.327099
	23.6142	5.22527			1.88181	0.379951
		7.21159				0.363098
Fig 4C
Transcript levels of Tac1, Tac2, Crh and Brn3b, normalized to average control value (n = 5 mice/ group/ gene)
Tac1				Tac2				Crh				Brn3b
	control	cKO			control	cKO			control	cKO			control	cKO
	1.17	1.62			1.34	0.63			1.27	1.38			0.97	0.01
	0.77	1.19			1.35	0.33			0.97	1.74			1.3	0.01
	0.93	0.98			0.46	0.41			0.65	1.64			1.52	0.01
	1.05	0.97			1.15	0.37			1.04	0.73			0.57	0.01
	1.14	1.36			1.03	0.95			1.19	1.34			0.91	0.01
Fig 4G
number of Tac2+ cells/ mm2 (n = 3 mice/ group)
	control	cKO
	89.34	54
	68	48
	72.66	42.66

## Sheet: Fig 5
Fig 5B
Total freezing time (s) in a looming stimulus assay
Group Housing (n = 9 mice for control; 8 mice for cKO)							Single Housing (n = 12 mice for control and cKO)
	control	cKO						control	cKO
	64.848	42.875						49	14
	50.775	7.198						74	28
	41.044	40.555						29	30
	15.077	12.507						54	25
	46.686	3.575						143	60
	24.675	26.548						73	52
	10.476	6.327						91	89
	9.916	41.315						83	35
	28.03							53	20
								28	2
								91	7
								169	62
Fig 5C
Total time spent in the brightly lit area
Group Housing (n = 9 mice for control; 8 mice for cKO)							Single Housing (n = 9 mice for control and cKO)
	control	cKO						control	cKO
	89.409	234.316						103	100
	102.814	162.462						96	159
	130.075	56.645						32	121
	115.289	121.285						73	107
	180.998	130.083						129	117
	104.699	163.087						84	93
	148.768	50.685						110	185
	215.431	180.998						184	141
	104.699							167	202

## Sheet: Fig 6
Fig 6F
Total freezing time (s) in a looming stimulus assay following mCherry or Tac2 overexpression in control or cKO mice
	mCherry in control (n = 9 mice)	mCherry in cKO (n = 10 mice)	Tac2 + mCherry in cKO (n = 10 mice)
	96	12	13
	58	7	78
	38	10	22
	45	4	139
	78	8	69
	13	14	114
	159	35	5
	35	21	20
	49	28	150
		20	30
Fig 6G
Total time spent in the brightly lit area following mCherry or Tac2 overexpression in control or cKO mice
	mCherry in control (n = 9 mice)	mCherry in cKO (n = 10 mice)	Tac2 + mCherry in cKO (n = 10 mice)
	87	108	97
	126	156	70
	94	184	144
	162	107	73
	81	177	173
	80	62	67
	110	184	137
	103	101	237
	58	103	69
		100	78

## Sheet: S2 Fig
S2E Fig
GFP+ Slc17a6+ cells/ GFP+ cells (%) (n = 3 mice)
	GFP+	GFP+Slc17a6+	GFP+Slc17a6+ cells/ GFP+ cells (%)
	915	910	99.4536
	839	832	99.1657
	750	748	99.7333
S2F Fig
GFP+Gad1+ cells/ GFP+ cells (%) (n = 3 mice)
	GFP+	GFP+Gad1+	GFP+Gad1+ cells/ GFP+ cells (%)
	892	17	1.90583
	830	5	0.60241
	863	6	0.695249

## Sheet: S4 Fig
S4H Fig
mCherry+ GFP+ cells/ mCherry+ cells (%) (n = 4 mice)
	mCherry+	mCherry+GFP+	mCherry+GFP+ cells/ mCherry+ cells (%)
	327	323	98.7768
	328	323	98.4756
	19	18	94.7368
	273	272	99.6337

## Sheet: S6 Fig
S6G Fig
number of ETV1+ cells/ mm2 (n = 4 mice/ group/ developmental stage)
E16					P2
	control	cKO				control	cKO
	174	205				267	208
	238	191				223	255
	240	147				290	264
	222	232				275	250
S6L Fig
number of Brn3a+ cells/ mm2 (n = 3 mice/ group/ developmental stage)
E15					P1
	control	cKO				control	cKO
	4616.45	4216.4				2131.5	2134.4
	4819.65	4254.5				1989.4	1795.1
	4489.45	5499.1				1835.7	1766.1
S6M Fig
number of Brn3a+ cells/ section (n = 3 mice/ group/ developmental stage)
E15
distance from pia (mm)	control				cKO
50	26.33	26.33	14.33		26.33	34.33	45
100	92.33	66.33	66.67		61.33	65.67	85.33
150	86	67	92.67		68.33	68.67	88
200	99.67	77.67	84.67		63.67	73.67	96.33
250	106	99.33	82.33		80.33	87.67	96.67
300	109	104	101.67		92.67	97	109.33
350	90.67	115.33	114		124.33	115	120.33
400	82	117	107		102	106.33	137.33
450	67	54.33	44		45.33	21.33	87.33
P1
distance from pia (mm)	control				cKO
100	42.67	25	18.33		33.67	10	36.33
200	83.67	64	54		81.67	42	76
300	52.67	87.67	88		69.67	77.67	82.33
400	122	78	60.33		62.33	58.33	81.67
500	148.67	104.67	75.67		108	55.33	84
600	110.67	106.33	118.67		124.33	84.33	126
700	43.67	120.33	123.33		85.33	107	132
800	24.67	81.67	88		31	95.67	69
900	4.33	45.67	28		13.33	43	31.33
1000	0	21.67	31.33		0	45.3333	17.3333

## Sheet: S7 Fig
S7G Fig
(iii) Number of GFP+ cells/mm2 (n = 3 mice/group)
E16
	Brn3bGFP/+	Brn3bGFP/flox :: En1-Cre
	2444.44	2250.79
	2155.56	2431.75
	2320.63	2276.19
(iv) Number of GFP+ cells/ section (n = 3 mice/group)
E16
distance from pia (µm)	Brn3bGFP/+				Brn3bGFP/flox :: En1-Cre
50	0.5	6	0.5		0.5	0.5	2.5
100	13.5	13.5	11		9	6.5	12
150	24	18.5	18		25	21.5	22.5
200	31.5	22	24		41	28.5	24.5
250	37	34	43		47.5	43.5	38
300	56	60.5	53.5		53	60	67.5
350	83	48	64.5		63.5	75	68
400	71	56	76		52	71.5	56.5
450	60	48	73		52	53.5	59.5
500	8.5	33	2		11	22.5	7.5
S7J Fig
(v) Number of GFP+ cells/mm2 (n = 3 mice/group)
P1/2	sSC + iSC				dSC + PAG
	Brn3bGFP/+	Brn3bGFP/flox :: En1-Cre			Brn3bGFP/+	Brn3bGFP/flox :: En1-Cre
	538.776	506.122			1740.66	1692.31
	661.224	371.429			1863.74	2041.76
	640.816	416.327			1967.03	1854.95
(vi-vii) Number of GFP+ cells/ section (n = 3 mice/group)
P1/2
distance from pia (µm)	Brn3bGFP/+				Brn3bGFP/flox :: En1-Cre
100	0	2	2		0	0	0
200	20	19.5	25.5		14	9.5	12
300	29.5	39	36.5		33.5	25.5	31
400	51	41	29		38	41.5	32
500	78.5	65.5	118		61	98	88.5
600	83	88	107		88	128.5	104
700	127.5	115	106		102.5	125	116.5
800	41	96	82.5		65	58.5	56
900	23	27	15		25.5	19.5	29
1000	8.5	12	4.5		19.5	4	4

## Sheet: S9 Fig
S9D Fig
AP-labeled LP area, normalized to the average control value (n = 4 mice/ group)
P4/P5
	control	cKO
	0.847059	0.188235
	0.988235	0.282353
	1.17647	0.188235
	0.988235	0.141176
S9F Fig
AP-labeled LP area, normalized to the average control value (n = 4 mice/ group)
P8/P9
	control	cKO
	1.0378	0.343643
	0.920962	0.316151
	0.852234	0.43299
	1.189	0.501718
S9H Fig
AP-labeled LP area, normalized to the average control value (n = 4 mice/ group)
P12/P13
	control	cKO
	0.959391	0.416244
	0.852792	0.497462
	0.923858	0.51269
	1.26396	0.390863

[truncated: 1 more sheets: S11 Fig]
